# Supplementary material for: Quantitative modelling of P-TEFb mediated CTD phosphorylation identifies local cooperativity
Source: PLoS Comput Biol. 2026 Jul 30;22(7):e1014531. doi: 10.1371/journal.pcbi.1014531 (PMC13423041; doi:10.1371/journal.pcbi.1014531)
Supplement: S1 Table — Contains all parameters used in all models with their parameter bounds, confidence intervals across models, and parameter units. (XLSX) [file pcbi.1014531.s005.xlsx]

## Sheet: Sheet1
	Fully processive	Uniform distributive	Neighbouring-effect	Directional	Neighbouring-effect (constant ATP)	Neighbouring-effect (reversible ATP/ADP)	Neighbouring-effect (nonreversible ATP/ADP)	Global-effect
k_p Unit	1/μM · s	1/μM · s	1/μM · s	1/μM · s	1/μM · s	1/μM · s	1/μM · s	1/μM · s
k_p Lower bound	1e-06	1e-06	1e-06	1e-06	1e-06	1e-06	1e-06	1e-06
k_p 95% CI lower	0.000116849	2.12462e-05	1.51937e-05	1.49548e-05	1.44774e-05	0.0474456	0.0434342	1.35104e-05
k_p 99% CI lower	0.000116439	2.10872e-05	1.50259e-05	1.48305e-05	1.43642e-05	0.0470777	0.0430868	1.33416e-05
k_p Estimate	0.000135679	2.28362e-05	1.61123e-05	1.5868e-05	1.54024e-05	314.12	0.0462079	1.49501e-05
k_p 95% CI upper	0.000164115	2.45499e-05	1.71123e-05	1.68823e-05	1.64066e-05	1000000	0.049222	1.67455e-05
k_p 99% CI upper	0.00016499	2.48971e-05	1.72205e-05	1.69754e-05	1.6541e-05	1000000	0.0496154	1.69835e-05
k_p Upper bound	1000000	1000000	1000000	1000000	1000000	1000000	1000000	1000000
alpha_up Unit	unitless			unitless
alpha_up Lower bound	1e-06			1e-06
alpha_up 95% CI lower	0.782357			1.19111
alpha_up 99% CI lower	0.734561			1.16146
alpha_up Estimate	0.980492			2.41437
alpha_up 95% CI upper	1.17636			3.95191
alpha_up 99% CI upper	1.1801			4.06387
alpha_up Upper bound	1000000			1000000
xi_1 Unit	unitless	unitless	unitless	unitless	unitless	unitless	unitless	unitless
xi_1 Lower bound	1e-06	1e-06	1e-06	1e-06	1e-06	1e-06	1e-06	1e-06
xi_1 95% CI lower	3.4745	3.31513	3.75613	3.77369	3.71007	3.29686	3.71011	3.66703
xi_1 99% CI lower	3.46382	3.29866	3.7463	3.76639	3.69872	3.21421	3.69905	3.65341
xi_1 Estimate	3.85106	3.75503	3.96579	3.97971	3.92989	4.01282	3.92994	4.00762
xi_1 95% CI upper	4.28696	4.27999	4.19234	4.20252	4.1677	4.88427	4.16772	4.39326
xi_1 99% CI upper	4.34968	4.36265	4.22759	4.23625	4.18234	5.00986	4.1825	4.41595
xi_1 Upper bound	1000000	1000000	1000000	1000000	1000000	1000000	1000000	1000000
xi_2 Unit	unitless	unitless	unitless	unitless	unitless	unitless	unitless	unitless
xi_2 Lower bound	1e-06	1e-06	1e-06	1e-06	1e-06	1e-06	1e-06	1e-06
xi_2 95% CI lower	3.76816	3.08829	3.68707	3.67076	3.64511	3.2416	3.64516	3.37691
xi_2 99% CI lower	3.74435	3.07014	3.67876	3.66366	3.63748	3.16034	3.63781	3.36137
xi_2 Estimate	4.24432	3.49916	3.90968	3.88522	3.879	3.94556	3.87897	3.68608
xi_2 95% CI upper	4.80852	3.98784	4.15277	4.12014	4.1341	4.80241	4.13414	4.03507
xi_2 99% CI upper	4.90204	4.0676	4.18844	4.15361	4.14453	4.92589	4.14473	4.05985
xi_2 Upper bound	1000000	1000000	1000000	1000000	1000000	1000000	1000000	1000000
xi_16 Unit	unitless	unitless	unitless	unitless	unitless	unitless	unitless	unitless
xi_16 Lower bound	1e-06	1e-06	1e-06	1e-06	1e-06	1e-06	1e-06	1e-06
xi_16 95% CI lower	0.803734	0.826872	0.831	0.835415	0.826107	0.699978	0.826109	0.833021
xi_16 99% CI lower	0.802236	0.82606	0.828632	0.834682	0.824616	0.682431	0.824629	0.830518
xi_16 Estimate	0.851994	0.892846	0.856544	0.862086	0.853055	0.85199	0.853062	0.875838
xi_16 95% CI upper	0.903087	0.96482	0.882794	0.890747	0.880911	1.03701	0.880913	0.921109
xi_16 99% CI upper	0.904471	0.966721	0.884172	0.89115	0.882533	1.06368	0.88255	0.92412
xi_16 Upper bound	1000000	1000000	1000000	1000000	1000000	1000000	1000000	1000000
s_t0 Unit	a.u./μM	a.u./μM	a.u./μM	a.u./μM	a.u./μM	a.u./μM	a.u./μM	a.u./μM
s_t0 Lower bound	1e-06	1e-06	1e-06	1e-06	1e-06	1e-06	1e-06	1e-06
s_t0 95% CI lower	0.00955657	0.00943778	0.00977663	0.00978237	0.00976222	0.008205	0.00976222	0.0096387
s_t0 99% CI lower	0.0095158	0.00943026	0.00975754	0.00975914	0.0097527	0.00799932	0.00975268	0.00956198
s_t0 Estimate	0.00995849	0.00993594	0.00998594	0.00998644	0.00998459	0.00998685	0.00998454	0.00996995
s_t0 95% CI upper	0.0103797	0.0104731	0.0102015	0.0101958	0.0102143	0.0121557	0.0102143	0.0103196
s_t0 99% CI upper	0.0103828	0.0104783	0.0102379	0.0102349	0.0102233	0.0124682	0.0102232	0.0104006
s_t0 Upper bound	1000000	1000000	1000000	1000000	1000000	1000000	1000000	1000000
sd Unit	unitless	unitless	unitless	unitless	unitless	unitless	unitless	unitless
sd Lower bound	1e-06	1e-06	1e-06	1e-06	1e-06	1e-06	1e-06	1e-06
sd 95% CI lower	0.0162961	0.0206252	0.00836979	0.00815284	0.00894939	0.00796079	0.00894944	0.0135771
sd 99% CI lower	0.015843	0.0200828	0.00810762	0.00789689	0.00867075	0.00788368	0.00867089	0.0131765
sd Estimate	0.0203254	0.0257608	0.0104053	0.010135	0.0111277	0.00992497	0.0111277	0.0169074
sd 95% CI upper	0.0262939	0.0334048	0.0133984	0.0130492	0.0143689	0.013266	0.014369	0.0218937
sd 99% CI upper	0.0263095	0.035624	0.0134361	0.0130861	0.0150343	0.0151281	0.015034	0.0228531
sd Upper bound	1000000	1000000	1000000	1000000	1000000	1000000	1000000	1000000
alpha Unit			unitless		unitless	unitless	unitless	unitless
alpha Lower bound			1e-06		1e-06	1e-06	1e-06	1e-06
alpha 95% CI lower			1.98914		1.86427	1.96828	1.86401	1.49107
alpha 99% CI lower			1.98777		1.81235	1.91836	1.81361	1.47091
alpha Estimate			2.25824		2.1401	2.40133	2.14024	1.72292
alpha 95% CI upper			2.56318		2.45069	2.92725	2.45051	1.96847
alpha 99% CI upper			2.59394		2.51293	3.0031	2.51385	1.99459
alpha Upper bound			1000000		1000000	1000000	1000000	1000000
alpha_down Unit				unitless
alpha_down Lower bound				1e-06
alpha_down 95% CI lower				1.19102
alpha_down 99% CI lower				1.16048
alpha_down Estimate				2.41428
alpha_down 95% CI upper				3.95184
alpha_down 99% CI upper				4.05669
alpha_down Upper bound				1000000
alpha_dual Unit				unitless
alpha_dual Lower bound				1e-06
alpha_dual 95% CI lower				1.42704
alpha_dual 99% CI lower				1.41073
alpha_dual Estimate				1.80092
alpha_dual 95% CI upper				2.65318
alpha_dual 99% CI upper				2.68662
alpha_dual Upper bound				1000000
atp_binding Unit						unitless	unitless
atp_binding Lower bound						1e-06	1e-06
atp_binding 95% CI lower						0.0136776	0.0183934
atp_binding 99% CI lower						0.0133334	0.0173838
atp_binding Estimate						0.0166617	19201.1
atp_binding 95% CI upper						373107	1000000
atp_binding 99% CI upper						415915	1000000
atp_binding Upper bound						1000000	1000000
atp_release Unit						unitless
atp_release Lower bound						1e-06
atp_release 95% CI lower						1e-06
atp_release 99% CI lower						1e-06
atp_release Estimate						0.129629
atp_release 95% CI upper						587383
atp_release 99% CI upper						602501
atp_release Upper bound						1000000
adp_binding Unit						unitless
adp_binding Lower bound						1e-06
adp_binding 95% CI lower						0.125975
adp_binding 99% CI lower						0.107531
adp_binding Estimate						17.1041
adp_binding 95% CI upper						2911.6
adp_binding 99% CI upper						3164.6
adp_binding Upper bound						1000000
adp_release Unit						unitless	unitless
adp_release Lower bound						1e-06	1e-06
adp_release 95% CI lower						39.0256	110.495
adp_release 99% CI lower						37.7057	100.083
adp_release Estimate						11789.9	1e+06
adp_release 95% CI upper						1000000	1000000
adp_release 99% CI upper						1000000	1000000
adp_release Upper bound						1000000	1000000
